# Supplementary material for: Gestational Diabetes Mellitus Is Associated with Reduced Dynamics of Gut Microbiota during the First Half of Pregnancy
Source: mSystems. 2020 Mar 24;5(2):e00109-20. doi: 10.1128/mSystems.00109-20 (PMC7093821; doi:10.1128/mSystems.00109-20)
Supplement: TABLE S1 [file mSystems.00109-20-st001.xlsx]

## Sheet: Sheet1
Table S1. GLM analysis for different genera with controlling variables (P<0.05)
	Estimate	Std. Error	z value	Pr(>|z|)
Normoglycemic-T1 vs. GDM-T1
g__Fusobacterium	2.84491	0.80788	3.52146	0.000429185
g__Lactobacillus	-1.81105	0.52972	-3.41888	0.000628789
g__Streptococcus	-0.612382	0.22781	-2.68813	0.00718538
g__Bilophila	-0.581336	0.22246	-2.61321	0.0089695
g__Alloprevotella	2.3388	1.0454	2.23723	0.0252713
g__Coprococcus	-0.428034	0.20592	-2.07864	0.0376502
Normoglycemic-T2 vs. GDM-T2
g__Odoribacter	-2.38673	0.21048	-11.3395	8.36649e-30
g__Lactobacillus	2.39334	0.47227	5.06773	4.02595e-07
g__Helicobacter	3.50268	0.73603	4.75888	1.9467e-06
g__Clostridium_IV	-1.40045	0.29745	-4.70818	2.49942e-06
g__Oscillibacter	-0.739975	0.16787	-4.40802	1.04319e-05
g__Barnesiella	-1.68398	0.396	-4.25247	2.11425e-05
g__Alistipes	-0.978497	0.26174	-3.73843	0.000185173
g__Escherichia_Shigella	1.14257	0.33966	3.36386	0.000768619
g__Butyricimonas	-1.034	0.31014	-3.33397	0.000856163
g__Clostridium_XI	0.719888	0.23387	3.07815	0.00208287
g__Faecalibacterium	-0.452356	0.16023	-2.82317	0.00475515
g__Coprobacter	-1.9124	0.68371	-2.7971	0.00515641
g__Flavonifractor	0.807477	0.29164	2.76875	0.00562725
g__Clostridium_XlVa	-0.4264	0.17129	-2.48935	0.0127979
g__Coprococcus	-0.44831	0.19213	-2.33337	0.0196289
g__Paraprevotella	-1.39469	0.61816	-2.25619	0.0240585
g__Bacteroides	0.329303	0.15524	2.12125	0.0339005
g__Alloprevotella	-1.80884	0.8645	-2.09235	0.0364074
g__Butyricicoccus	-0.365023	0.18033	-2.0242	0.0429499
