# Supplementary material for: Gestational Diabetes Mellitus Is Associated with Reduced Dynamics of Gut Microbiota during the First Half of Pregnancy
Source: mSystems. 2020 Mar 24;5(2):e00109-20. doi: 10.1128/mSystems.00109-20 (PMC7093821; doi:10.1128/mSystems.00109-20)
Supplement: TABLE S2 [file mSystems.00109-20-st002.xlsx]

## Sheet: Sheet1
Table S2. GLM analysis for testing the independent association of BMI/TC/TG with GDM devolpment
	Estimate	Std. Error	z value	Pr(>|z|)
Normoglycemic-T1 vs. GDM-T1
(Intercept)	-0.472822	0.70971	-0.666219	0.505271
BMI	0.0131195	0.026889	0.487913	0.625612
CHOL	0.0710949	0.12321	0.577022	0.563925
TG	0.0825924	0.15492	0.53313	0.593944
Normoglycemic-T2 vs. GDM-T2
(Intercept)	-0.00487298	0.77068	-0.00632296	0.994955
BMI	0.016942	0.027712	0.61136	0.540961
CHOL	-0.0346408	0.082968	-0.41752	0.676298
TG	0.0212324	0.086911	0.2443	0.806998
