# Supplementary material for: Gestational Diabetes Mellitus Is Associated with Reduced Dynamics of Gut Microbiota during the First Half of Pregnancy
Source: mSystems. 2020 Mar 24;5(2):e00109-20. doi: 10.1128/mSystems.00109-20 (PMC7093821; doi:10.1128/mSystems.00109-20)
Supplement: TABLE S3 [file mSystems.00109-20-st003.xlsx]

## Sheet: balance tree metrics
Table S3. Comparision of Balance Tree Metrics
	Intercept	FDR	BMI	CHOL(TC)	TG	numerators	denominators
Normoglycemic-T1 vs. Normoglycemic-T2
y19	5.26e-12	0.0452375	0.869182	0.188048	0.585188	358	27
y20	0.41437	0.0518102	0.825814	0.0829752	0.336114	3	1
y25	3.4e-10	0.0284294	0.871425	0.871425	0.447162	2	1
y30	0.00519474	0.011405	0.523031	0.011405	0.250603	356	1
y35	0.0932916	0.0957834	0.0957834	0.663339	0.718048	2	1
y37	0.127719	0.0208944	0.0515567	0.0819496	0.967456	6	2
y39	0.000901062	0.00663304	0.124815	0.0429713	0.124126	354	2
y58	0.050076	0.085712	0.873365	0.313815	0.0895551	348	2
y82	0.0129971	0.0252296	0.503883	0.0298303	0.193608	337	1
y114	0.0016428	0.0926131	0.794077	0.10442	0.0926131	295	4
y167	0.54728	0.0308759	0.225491	0.143711	0.54728	1	1
y172	0.450004	0.0991966	0.891863	0.230935	0.481667	2	1
y233	0.417073	0.0562664	0.165133	0.385916	0.417073	184	1
y250	0.0439698	0.0811073	0.194346	0.136641	0.386272	167	3
y255	0.00153391	0.0220057	0.0219455	0.193404	0.040197	157	5
y286	0.786759	0.0102511	0.786759	0.0065642	0.572927	133	1
y360	0.87228	0.0403893	0.638338	0.638338	0.122868	1	1
y412	0.251247	0.0182737	0.954523	0.133384	0.133384	7	1
GDM-T1 vs GDM-T2
y19	0.0886137	0.0886137	0.57336	0.0823653	0.683164	6	2
y47	0.485711	0.00213362	0.0770722	0.576738	0.113652	1	1
y58	0.905821	0.0842993	0.998352	0.0842993	0.921709	210	3
y62	0.0816552	0.0428925	0.73642	0.152515	0.0340603	12	1
y64	0.0573715	0.0573715	0.161799	0.360529	0.00546048	201	9
y71	0.102142	0.000837303	0.792259	0.562155	0.000837303	3	1
y79	0.0702919	0.0336694	0.437736	0.183943	0.0336694	2	2
y85	0.782516	0.0121345	0.782516	0.782516	0.0417349	1	1
y96	0.260079	0.0152875	0.260079	0.260079	0.0043762	1	1
y99	0.150211	0.0198775	0.760965	0.20297	0.263267	3	5
y104	0.39247	0.0722942	0.730891	0.0722942	0.514987	3	1
y136	0.266377	0.0251554	0.720539	0.266377	0.0837578	136	11
y140	0.903702	0.0826796	0.8579	0.412245	0.8579	2	1
y141	0.362731	0.0810627	0.563426	0.515493	0.362731	7	3
y151	0.685061	0.0648977	0.0648977	0.0762314	0.0762314	4	1
y175	0.898081	0.0068199	0.0883522	0.0068199	0.421096	7	3
y194	0.00067981	0.018354	0.176811	0.740092	0.553691	1	1
y201	0.12392	0.0614818	0.0614818	0.979845	0.0614818	79	3
y206	0.144623	0.0748589	0.0748589	0.928776	0.0748589	1	1
y229	0.842475	0.0862975	0.681399	0.0862975	0.842475	2	1
y241	0.135949	0.099609	0.712597	0.099609	0.572183	1	1
y249	0.792179	0.0418006	0.404256	0.329544	0.404256	5	1
y284	0.218835	0.0961348	0.180537	0.611767	0.0818271	1	1
Normoglycemic-T1 vs. GDM-T1
y4	0.493643	0.005665	0.935115	0.935115	0.935115	375	1
y20	0.600214	0.0879442	0.0879442	0.550435	0.0791952	7	2
y22	0.0052597	0.0591561	0.83416	0.336874	0.266748	3	4
y38	0.085672	0.085672	0.263615	0.748402	0.708567	3	2
y74	0.0580662	0.0580662	0.204258	0.844058	0.327164	302	2
y100	0.0344787	0.0620521	0.0620521	0.249364	0.463024	1	1
y120	0.0675447	0.0790822	0.923206	0.923206	0.0837217	252	4
y133	0.0160122	0.0521848	0.00917099	0.676481	0.936245	248	1
y304	0.0949861	0.072795	0.0949861	0.660252	0.660252	75	3
y305	0.978519	0.00529854	0.978519	0.978519	0.262328	2	1
y358	0.445493	0.0960768	0.445493	0.445493	0.382247	1	1
y362	0.756837	0.0871909	0.756837	0.912863	0.912863	1	1
Normoglycemic-T2 vs. GDM-T2
y36	0.835891	0.00898861	0.549326	0.549326	0.549326	1	1
y227	0.121148	0.0148094	0.587394	0.361438	0.768303	143	1
y307	0.312938	0.0201077	0.304067	0.544769	0.544769	71	2
y11	0.508751	0.0220785	0.779379	0.779379	0.779379	350	1
y353	0.66162	0.0522929	0.66162	0.991338	0.991338	1	1
y338	0.202489	0.0844171	0.357805	0.209778	0.572072	42	1
y96	0.0133225	0.0901089	0.396809	0.503019	0.510938	1	1
y339	0.187351	0.0933569	0.0933569	0.661932	0.240134	1	1
y293	0.055242	0.0959044	0.0712074	0.276638	0.276638	1	1
y351	0.136904	0.0967489	0.0659687	0.905112	0.704273	1	1
y327	0.465265	0.0975853	0.176245	0.841892	0.100394	4	1
